# Supplementary material for: Caspase-1-dependent spatiality in triple-negative breast cancer and response to immunotherapy
Source: Nat Commun. 2024 Oct 1;15:8514. doi: 10.1038/s41467-024-52553-6 (PMC11445480; doi:10.1038/s41467-024-52553-6)
Supplement: Supplementary file 4 — Source Data [file 41467_2024_52553_MOESM4_ESM.xlsx]

## Sheet: Figure 1a
Figure 1a: caspase1 expression
Luminal	BLBC
11.33	21.17
9.69	8.27
7.27	15.45
9.5	71.72
9.71	13.42
9.47	35.26
8.93	25.55
9.54	10
12.92	43.08
17.37
10.26
12.94
10.9

## Sheet: Figure 1b
Figure 1b: correlation of caspase-1 and ER expression
CASP1 mRNA expression (z-score)	Luminal A	Luminal B	HER2	BLBC
-1.5377	0.0302
-0.0737	-0.1191
-0.6581	0.2414
0.4504	0.3218
0.0908	0.4976
-0.3151	0.1403
-0.0407	0.4033
-0.4108	0.7367
-0.3163	-0.4157
-1.2156	0.1674
-1.0181	0.6229
-0.7408	0.6926
-1.4026	0.6529
-0.2796	0.0231
0.1075	0.1701
1.2053	0.7102
1.4708	-0.1282
-0.7499	0.7688
-0.9201	0.6525
-1.5718	1.0089
0.6917	0.4931
-0.3631	0.5425
-0.5454	0.732
0.9131	0.4151
0.2893	0.3749
1.3349	-0.1174
-1.308	0.9643
0.6358	0.3564
-0.1758	0.8073
-1.5565	0.7875
0.9804	0.644
0.0585	0.4448
-0.4418	0.1303
-0.2398	1.1102
0.0726	0.569
0.2897	0.796
0.1135	0.325
0.5533	-0.0547
0.0307	-0.0974
0.5527	0.7885
1.0163	0.6643
0.0284	1.1157
0.8723	0.8471
0.937	0.1627
-1.1582	0.7205
-0.0182	0.8149
-0.0121	0.1216
-0.0869	0.8364
0.9753	-0.148
-0.5741	0.6724
1.6807	0.261
-0.4731	0.8775
0.9575	0.8585
-0.3777	1.145
-2.0435	0.4439
0.0545	0.8906
0.687	1.1753
0.1201	0.9118
0.8909	0.82
0.2139	0.3761
-2.093	0.8182
0.7094	0.4765
0.026	0.2597
0.4546	0.294
0.6572	0.0782
-0.7613	0.308
-0.5839	1.0369
0.3249	0.8399
-1.787	1.0949
-1.2139	0.3179
0.1679	0.6867
-0.0009	0.4624
0.8216	0.9539
1.5214	0.1557
-0.3567	1.029
0.3234	0.7087
-0.2301	1.1868
-0.7132	0.7478
-0.329	0.8458
-0.9932	0.2716
-1.1762	0.7472
0.2676	0.2374
0.2314	0.9294
-0.8674	0.8003
-1.1642	0.9179
0.1757	0.6585
0.3396	1.0428
-0.1591	0.5572
-0.8598	0.9281
-0.055	0.0148
0.0842	0.5518
-0.8037	0.5066
0.9454	0.9142
-0.0077	0.9371
-0.2842	0.4683
1.1561	0.19
-0.3161	0.8779
-2.1056	1.0079
-0.0836	0.9485
1.0497	0.944
0.1864	0.1653
1.0887	0.2278
1.2909	0.157
0.6609	-0.4338
-0.2034	0.9072
0.5365	0.7728
0.453	0.6197
0.8008	1.1332
0.583	-0.4467
-0.2393	0.3207
0.1092	0.6381
-0.9464	0.8433
0.654	0.3038
-1.1369	0.6757
0.6256	0.9568
0.8516	0.1918
0.4429	0.2784
-0.7209	0.2751
-0.7246	0.8161
-0.7933	0.762
0.4086	0.949
-1.2463	0.6817
-0.928	0.3872
0.1698	0.8231
0.0455	1.0184
-0.5837	0.2313
-0.5205	0.1287
-0.6551	0.8823
-0.8184	1.0704
0.9543	0.309
-0.3893	0.9064
-0.842	0.2612
-0.8722	0.9163
-1.3599	0.5033
-0.4526	0.6684
0.5816	0.0276
0.5393	0.8179
1.5745	1.1153
-0.3994	0.6014
-1.1924	1.1495
-0.501	0.9864
0.953	0.0807
-0.1797	0.0694
0.8082	-0.0699
-1.2381	0.2221
-0.9989	0.4898
1.5383	0.7225
0.6795	0.4281
0.2172	0.3278
1.9268	0.0613
0.3384	0.5174
-0.0792	0.5053
-0.1429	0.8353
0.8032	0.7682
0.5033	1.0722
-0.6887	-0.086
0.7676	0.359
-0.4312	1.1791
0.3193	0.2465
-0.6228	0.6153
-0.5715	1.2582
-0.7609	-0.4239
0.486	1.2961
-0.2181	0.6641
1.8345	0.0227
-1.379	1.0529
0.5151	0.0933
-1.3791	0.4757
-0.9462	1.0115
1.2322	0.2924
0.3034	0.2671
-0.5632	0.2832
0.4711	0.4966
-1.1472	0.6339
-0.353	0.2793
1.4473	0.159
-0.9281	0.5039
0.2819	0.6918
0.6411	0.3363
0.075	0.6094
0.0184	0.4492
0.196	0.3173
-0.1328	0.62
-0.8392	0.131
1.2683	0.3777
0.6525	0.6204
-0.6113	0.8377
0.0287	0.3315
0.5022	0.1387
0.5825	0.1317
0.3953	0.6334
0.9394	0.8261
0.1876	0.5656
-0.5381	0.2011
-2.5767	0.4641
-2.0273	1.0621
-0.588	0.0398
-1.1629	0.3519
0.3728	0.3571
-1.4385	0.9189
-0.268	1.0946
0.8149	0.9056
-1.6264	0.7235
-0.353	0.5849
-1.5781	1.1144
-1.3906	0.4992
-0.6926	0.9497
0.1339	1.0033
0.3261	0.8254
0.2055	0.714
-0.7306	0.4726
0.9418	-0.0369
-0.0143	0.6402
-0.6386	0.4003
-2.1476	0.7296
-0.7624	0.5878
-0.9625	0.9714
-0.7493	0.5236
-0.1287	0.3567
-1.1858	0.0361
-0.4699	-0.2617
0.289	0.2058
0.2348	0.0606
1.2861	0.2923
-0.1425	0.0472
-0.4496	0.5194
1.7585	0.8058
0.3284	0.2795
-0.1322	0.3118
0.1541	0.5334
-0.3601	0.6045
0.656	0.1992
-0.2654	-0.3536
-0.0507	1.0994
0.3866	0.3703
0.3954	0.8339
-0.43	0.4003
0.2169	0.3922
0.096	0.1256
-0.5848	0.6001
0.1304	0.0741
0.6663	0.2595
0.2163	1.0105
1.3974	0.7218
-0.5113	0.2841
-0.2695	0.5436
0.2209	0.4136
0.3435	0.3451
-0.2903	0.8119
-0.0247	-0.2979
-1.0795	0.5114
-0.6445	0.4724
-1.6369	0.8974
0.302	0.8059
-0.1098	0.5797
2.1191	1.0303
-1.444	0.3423
-0.3079	0.0988
-0.884	0.8811
0.1265	0.4295
1.947	0.2822
-1.6644	0.5369
-0.9146	0.3976
-0.0648	0.8399
0.7534	0.0398
-0.4217	1.0488
1.8835	0.8657
-0.4415	0.6059
-0.1042	0.3652
0.4589	0.6491
-0.6124	0.7146
-0.673	0.478
-0.7589	0.1876
0.5059	0.6336
0.9996	-0.2158
-0.0396	0.1272
0.0206	0.63
0.5739	0.333
-0.7028	0.2117
-0.4976	0.3552
0.488	0.3662
-1.2188	1.061
-0.7335	0.8323
0.3391	0.5754
-0.3454	0.928
1.3263	0.9695
-0.0716	0.3703
-0.2376	-0.4167
0.1128	0.5943
0.9185	-0.0093
1.1023	1.1828
0.3585	0.1799
-0.8279	0.9089
-0.4162	1.204
-0.2575	0.3167
-0.6935	0.4478
1.312	-0.1951
0.451	-0.2685
0.5842	0.5964
1.1265	0.4081
0.1033	0.7921
0.5588	0.2462
-0.3207	0.7339
1.0658	0.5962
-0.084	0.3065
-0.8465	0.6628
0.838	0.2938
0.321	0.6306
-0.8671	0.5671
0.3223	1.3658
0.5587	0.3534
-0.5186	0.5785
-1.708	1.4029
0.1652	0.5041
0.2805	-0.5033
0.6837	0.8456
0.9225	0.1451
-0.1285	0.7871
1.1257	0.4616
0.4302	0.6074
-1.1724	0.9328
0.1499	1.0008
-0.6381	0.6382
0.6791	0.646
0.418	1.1249
-0.0425	0.8503
0.1132	1.0185
-0.1077	0.7273
-1.129	1.3447
0.0252	1.0946
0.4912	0.3839
0.5526	0.8815
0.3716	0.943
-0.3846	1.2027
-0.355	0.5419
0.6195	0.7035
-0.6977	1.2438
0.0825	0.2251
0.7954	0.5432
0.4053	0.4815
0.7308	0.4619
-0.6158	-0.0432
0.9284	0.8345
-0.3574	0.8039
0.3889	0.2562
0.0423	-0.081
1.875	0.2155
1.1049	0.5548
-0.3672	0.7619
-1.6156	1.0829
-1.0687	0.5847
-0.8659	0.6686
0.067	0.8473
1.011	0.3669
-0.1455	1.0389
-0.6763	0.7121
0.9208	0.4551
0.0007	0.1572
-1.8393	0.9011
0.1502	1.1568
-0.1882	0.8388
-0.6297	0.2765
0.1084	-0.0181
-0.4993	1.0075
-0.3824	0.9327
-1.2285	0.195
0.2413	0.6597
-0.8632	0.1437
-0.8601	0.639
1.3391	0.5081
-1.4561	0.8258
-0.3466	0.7568
-1.8554	0.9776
0.8195	-0.5264
-1.3296	0.9306
1.2427	-0.4861
-0.7292	0.3556
-0.6959	0.6628
-1.9187	0.7672
0.553	0.5592
-0.6522	0.4357
0.7143	0.4191
0.5966	0.4487
0.5334	1.0457
0.403	0.7759
-0.9031	0.8231
0.0186	0.2444
-0.3043	0.9709
0.9762	0.3584
-0.4074	0.5688
0.5531	0.526
0.1165	0.5741
-0.5739	0.8951
-0.4353	0.3429
-0.837	0.7046
-1.363	1.1171
-0.1481	-0.0397
-0.0217	0.3481
1.1915	0.1745
0.6493	-0.0716
-0.5425	0.7665
0.822	0.5187
-0.413	0.4442
-0.3525	0.5215
1.7684	0.1938
-0.0335	0.6965
-1.2189	1.1212
0.1706	0.3784
-0.1198	1.0413
1.7485	1.1043
0.3009	0.4641
-0.0689	0.0883
0.1311	0.3948
0.6071	0.101
-0.0773	0.6218
-0.8777	0.3499
-0.6021	1.139
1.1753	1.0659
-0.3233	0.1731
1.5251	0.2127
0.5211	0.0315
1.5733	0.3083
0.3313	0.4134
-0.1713	0.6783
-0.8012	0.2539
0.8142	0.284
-0.07	0.6906
0.572	0.6527
-0.4724	0.617
1.3687	0.4881
-0.0041	0.6284
1.8671	0.9697
-1.1872	0.9014
-0.5489	0.9914
2.3074	0.9973
0.0354	0.543
0.441	0.1526
-0.1178	0.868
-0.7866	-0.3175
-0.2439	0.7186
0.4832	0.3752
0.612	0.6758
0.1446	-0.0154
-0.9468	0.3838
1.1858	0.2686
-0.2549	0.7213
-0.4226	0.2867
-0.6593	0.5104
1.7019	0.3914
-0.9316	0.3982
0.6609	0.1487
0.0032	0.8642
0.3463	0.1307
-0.3544	0.1174
-0.8344	0.1798
0.8398	-0.0093
0.7968	0.5246
0.4971	0.7893
0.4315	0.5234
0.3338	0.3048
0.3745	0.6807
0.353	-0.0597
0.7387	0.0011
-2.0325	0.6131
2.7752	0.6156
-0.6845	-1.6832
0.5216	-0.081
-0.3256	0.5959
-0.1351	0.2025
-0.4931	0.6532
-0.5389	0.4776
0.4751	0.9068
-0.245	0.3407
-0.0425	0.2379
1.0757	0.4819
-0.5171	0.5331
-0.9313	0.4937
1.232	0.0471
-0.1796	0.0382
-1.42	-0.0058
-0.0616	0.2147
-1.6473	0.2036
-1.15	0.3121
-0.381	0.7609
1.7208	0.3938
-0.5645	1.0327
-0.5108	0.7288
-1.0603	0.1606
-0.659	0.8313
-1.7754	0.8884
-0.8031	-0.2788
-1.2924	0.4207
-1.2316	0.3984
0.0121	0.6097
0.9903	0.4586
-1.0182	0.1551
0.5245	-0.0764
0.6809	-0.1164
1.0039	0.0092
-0.6886		0.379
-1.4945		0.0429
1.284		0.112
0.0333		0.6188
-1.8998		0.4933
0.5381		0.3523
-0.2427		0.8037
-1.6729		0.4985
-0.7		0.3245
1.6424		-0.1723
1.0133		0.494
-1.4402		0.6193
-0.7514		0.5355
1.7336		0.5697
-0.8216		0.7056
-0.8952		1.0365
-0.0427		0.6641
-0.9978		1.2101
-0.3902		0.0286
-0.3535		0.0551
-0.8504		0.4426
-0.6666		0.6004
0.3052		0.8506
-0.7104		0.331
0.283		0.5186
0.9094		0.6455
-2.2422		1.1657
-0.4805		0.8865
-1.6511		0.4927
0.1413		0.7124
-0.3482		0.9447
-0.7735		0.7516
-0.1526		-0.1775
-0.2755		0.1544
-0.9269		1.0406
-1.7897		1.2365
-0.5253		1.0517
-0.2545		0.8696
-1.0009		0.464
0.2289		0.7902
0.832		1.1163
0.728		0.3503
-0.5481		0.1493
1.1957		0.7132
2.2114		0.7097
-1.2866		0.9106
1.0395		0.3084
0.2849		0.7788
-0.071		0.7792
0.1803		0.9306
0.2231		0.3731
-0.5148		0.5817
-0.6107		0.5277
-0.2194		0.1893
-1.9311		0.8702
-0.6853		0.7479
0.1857		0.6155
-0.9384		0.6208
0.6449		0.8699
0.2561		0.3295
-1.226		0.5814
1.2035		0.9614
-1.056		0.1731
0.0499		0.7054
-0.9979		0.8181
-1.5795		0.8426
-2.1424		0.9294
-0.0919		0.5479
-0.9267		0.0303
-2.4642		0.8296
-0.3894		0.9788
-0.6418		0.2993
-1.3442		1.0842
-0.3126		0.004
0.973		0.2542
-0.1294		1.198
-1.5774		0.7807
-1.0447		0.3042
1.428		0.427
-0.2078		0.5589
-1.2842		0.6191
0.294		0.9323
-0.0163		0.4385
0.3786		0.6037
-0.0732		1.119
0.1283		0.784
-0.4508		1.0415
-2.1742		0.7944
0.0359		0.5516
-2.6759		1.0819
-2.2857		1.0331
-1.1458		1.0034
0.6278		0.9383
-1.3198		0.5941
-0.4324		0.4202
-0.7123		0.5062
1.9655		0.2156
1.6388		-0.258
0.5867		0.3412
0.6994		0.5899
0.218		0.1081
0.0945		0.9382
-1.2831		0.631
-1.254		0.4527
-2.8497		1.0417
-1.3594		0.419
-0.8178		1.0095
-1.0581		0.7637
0.448		0.5659
-0.4883		0.0568
0.5073		1.0651
-0.1884		0.8715
-1.2496		0.6955
-0.5014		0.8524
-0.2918		0.0671
1.4165		0.3303
-1.6244		1.1198
1.4243		0.3557
-1.3664		1.017
-0.1775		0.1604
-0.3488		0.1276
-0.6643		0.2852
0.5165		0.5141
-0.655		0.0764
1.9679		0.9647
-0.5726		1.0574
1.7734		0.5597
0.421		0.4833
-0.0205		0.9561
-1.1548		0.4097
-1.1955		0.9048
-0.1185		-0.093
-2.638		0.0512
0.6432		0.8683
-0.0579		-0.0923
0.1491		0.9399
-0.0638		0.3356
0.7738		0.9977
-1.0596		0.6512
-0.4261		0.6476
-0.165		0.9251
-0.0647		0.9748
0.4406		0.8835
-0.4152		0.8591
-1.5199		0.5844
0.9603		-0.2771
-0.9528		0.5681
-0.283		0.102
-0.224		0.5213
1.0625		0.5398
1.0321		0.1442
-0.0215		-0.1099
-0.0518		0.2597
-0.3564		0.4458
-0.9493		0.7403
2.5704		0.6972
-1.5636		0.8603
-2.2266		0.9278
-0.0458		0.2864
0.6787		0.6859
-1.8954		0.6023
-2.3814		1.0597
0.5417		0.3722
-1.7008		0.8802
0.0016		0.2282
0.2944		0.5241
-0.0213		0.7784
0.0943		0.8214
1.0039		0.5004
-1.8534		1.2852
0.5584		0.3528
-1.6193		1.0927
-0.9052		0.685
-0.477		0.5194
-1.0802		1.0104
0.7762		-0.0261
1.3265		0.2627
0.181		0.5023
1.217		0.7658
0.0868		0.5953
-1.0181		0.6178
-0.0105		0.4176
-1.9458		0.7533
-2.3536		0.5938
1.6087		0.3105
0.353		1.0335
-3.8143		0.6367
-0.8086		0.9795
-0.52		0.0522
-1.0697		0.4264
-1.6775		0.863
1.0396		0.0269
-1.8653		0.3289
-0.9789		0.5347
0.4001		0.7081
0.9037		0.8228
-0.4755		0.3105
-0.2768			-1.7359
-1.5474			-1.3994
0.7438			-0.4114
-0.2558			-1.1423
-2.6843			-1.8035
0.5927			-0.7724
0.7823			-1.9015
-0.7637			-2.9375
0.2893			-1.6633
0.1954			0.6719
0.5436			0.1177
-0.2442			-0.0394
-0.2126			-0.1877
0.1359			-1.352
0.4008			-0.4063
0.4113			-0.8019
0.4294			-1.589
1.3094			-0.6883
-1.6126			-1.1211
0.4511			-0.8042
-0.0014			-0.8258
-1.0059			-0.7659
-1.5409			-1.2185
0.5656			-1.5244
1.0683			-1.3259
1.0321			-1.33
0.8326			-1.2999
0.3784			-1.141
0.5724			-0.2624
-0.4806			0.5919
-0.557			-0.342
1.8364			0.0596
0.2534			-2.1761
0.8988			-1.0463
1.0067			-1.7148
1.4086			-1.0838
-0.8491			-0.262
-0.599			-0.4338
-1.2949			-1.2262
-1.4379			0.4328
0.4541			-1.0135
-0.2411			-1.1669
0.174			-2.1388
-0.2424			-1.0503
-0.6482			-0.1806
0.478			-1.982
0.0187			-1.7088
-1.4979			-1.0186
0.6303			-0.4661
1.4271			-0.4702
-1.0524			-1.3289
0.8978			-1.4841
1.1383			-2.2006
0.6173			-1.6097
0.8022			-1.3615
0.151			-1.8462
0.2355			-1.8986
-0.2833			-1.5437
-0.9529			-1.019
1.4345			-1.7742
-0.1803			0.4924
0.8251			-1.7534
-0.2819			-1.7945
-1.3244			0.0154
-0.5473			-0.8698
-0.0128			-2.0813
-1.5125			-1.7258
-0.1117			-1.566
0.6459			-1.1505
0.9106			-1.8703
-0.6313			-1.3249
1.1762			-2.1235
-0.4897			-1.7501
0.3186			-0.6428
1.3456			-1.8072
-2.1216			-1.5822
1.5547			-1.4107
1.3528			-1.6454
-2.9439				-2.6994
-1.9352				-2.4114
0.1831				-1.4499
-0.0174				-0.5431
1.4131				-1.4523
-0.0479				-2.1232
-1.9009				-2.7273
0.9905				-1.4022
0.5672				-2.7622
-0.3585				-1.9796
1.828				-0.4333
0.8684				-1.1914
-0.6748				-1.6353
0.8791				-1.9136
-0.5876				-2.4815
-0.4895				-2.2612
0.0674				-1.9773
1.8327				-1.4281
1.9687				-1.411
0.3694				-0.528
-0.7884				-1.3001
-0.5642				-1.966
0.8796				-0.7644
1.363				-1.5691
-0.1958				-0.6231
-0.8625				-2.0274
-0.7954				-1.8799
-1.7104				-1.266
2.0556				-1.5159
0.3706				-1.5849
0.7061				-1.5107
0.9202				-1.8047
-0.7855				-1.6039
-0.5226				-2.2988
0.158				-1.975
1.5375				-1.1093
1.3494				-1.8365
0.1367				-0.9022
1.5381				-0.9665
0.3817				-1.9079
-2.3301				-2.6936
-1.2071				-2.3597
1.3453				-2.0083
1.9711				-1.4988
-1.1015				-1.9292
0.8401				-1.5394
-2.208				-2.3122
0.4445				-1.7391
-1.8353				-1.6891
-0.6406				-2.2671
-1.6648				-2.3671
-1.5486				-2.1991
-0.5471				-1.0619
0.2399				-0.71
0.2499				-2.0641
2.0586				-1.3008
0.3511				-2.7044
1.7912				-0.7739
0.6043				-1.2828
-0.2167				-2.1773
1.6783				-1.7082
0.8096				-1.2604
-2.6485				-2.7637
0.6001				-1.8079
2.6431				-1.8716
1.0097				-1.359
0.9118				-2.7712
0.5838				-0.7781
1.7314				-1.2857
1.642				-1.4281
1.3178				-0.9318
-0.5163				-1.2621
-0.4509				-1.1241
0.1842				-1.0052
0.4511				-2.0535
2.0015				-1.3333
0.7914				-2.3767
1.3888				-0.3417
0.9278				-1.0427
0.3494				-2.3223
-0.1382				-1.2008
1.6997				-1.4628
-0.1606				-0.9893
0.2493				-1.9176
1.1503				-0.5389
0.2027				-0.833
-0.2572				-1.3775
0.197				-2.0834
1.9246				-1.4183
1.1514				-2.1243
1.2202				-1.8518
1.0682				-1.4955
1.9235				-1.0848
2.6787				-0.2558
1.6324				-0.9746
0.159				-0.9293
1.4402				-0.5946
-0.4168				-2.0137
0.8852				-1.9815
1.0688				-0.6775
0.9809				-1.3731
0.4663				-1.3731
1.594				-1.3282
0.6707				-1.481
0.2559				-1.7395
-0.0778				-0.4205
1.5675				-0.6466
1.9027				-1.3547
0.1642				-1.7764
0.2353				-1.7507
-0.8314				-1.9278
0.8135				-1.262
-0.5193				-1.7206
0.5391				-2.4526
0.6083				-2.1551
0.7809				-1.6139
1.7626				-1.7041
0.4395				-0.3754
0.5191				-2.3373
0.278				-1.9801
-1.1393				-2.0809
-0.1347				-2.0258
1.4329				-1.2516
0.565				-2.122
-0.5744				-2.1846
0.2169				-1.1607
1.706				-1.2789
1.1177				-1.8602
-1.5871				-2.8863
1.4074				-1.219
1.49				-1.4375
1.763				-1.5961
0.8723				-2.1207
1.3124				-2.7272
1.2026				-1.6089
0.4006				-1.6271
1.2635				-1.5206
0.5781				-0.934
1.3033				-2.057
-2.5143				-2.6673
-0.8545				-2.7107
-0.2657				0.8023
1.0865				-2.0575
2.3867				-1.051
-0.6165				-1.4911
1.7674				-1.239
0.1851				-1.6948
0.9717				-0.5904
1.141				-0.7589
0.7377				-1.8552
1.6395				-1.1265
2.2714				-1.7241
1.1774				-2.2733
1.3638				-1.7583
0.2385				-1.9307
1.1228				-1.3356
-0.208				-1.7253
0.116				-2.0473
-0.4161				-1.728
-0.2577				-1.8975
-0.052				-1.0436
0.4963				-1.5228
2.0133				-2.1699
0.3004				-2.2399
1.4414				-1.5913
0.0592				-1.2602
-0.1931				-1.6517
2.1037				-2.0782
0.2402				0.1293
1.1911				-1.7445
1.1361				-1.2195

## Sheet: Figure 1f
Figure 1f: ERα mRNA (normalized)
wild type	siScr	siERα	TMX2-28
167	173.35	29.5102	0.620739
154.535	160.411	27.3076	0.574407
184.124	287.335	51.9632	1.30502
Figure 1f: ETS1 mRNA (normalized)
wild type	siScr	siERα	TMX2-28
1	333.791	172.501	1.3159
0.94025	313.847	162.194	1.23727
1.20136	221.914	161.397	1.07391
Figure 1f: caspase-1 mRNA (normalized)
wild type	siScr	siERα	TMX2-28
1	0.841946	6.08901	364.663
0.89251	0.751445	5.4345	325.466
1.12359	1.31301	12.392	109.641

## Sheet: Figure 1h
Figure 1h: MCF7 caspase-1 promoter enrichment (normalized)
pre-ChIP	IgG alone	wild type	siScr	siERα
1	0.333333	1.66667	166.667	1141.67
0.186667	0.746667	1.12	186.667	1092
1.18667	1.03833	2.225	148.333	907.8

## Sheet: Figure 1i
Figure 1i: MDA-MB231 caspase-1 promoter enrichment (normalized)
pre-ChIP	IgG alone	wild type	ERα+
1	0.56	100	14.295
0.459	0.765	76.5	29.5998
1.8525	2.8405	123.5	19.5662

## Sheet: Figure 2b
Figure 2b caspase-1+ cells/mm2
ER+ (CKneg)	ER+ (CKpos)	TNBC (CKneg)	TNBC (CKpos)	ER+ overall	TNBC overall
334.146	301.662	868.175	1512.27	320.246	1339.75
331.63	351.873	705.384	201.759	347.484	366.591
125.025	78.7991	205.783	111.442	94.7743	123.647
131.531	405.988	396.984	644.349	335.391	608.556
106.387	87.8223	203.796	117.14	100.811	130.138
84.8313	47.5455	2331.84	1194.86	68.1007	1685.83
118.68	27.7601	943.236	1069.76	64.8407	1046.29
334.243	1061.97	1566.44	642.441	866.979	989.094
109.691	261.681	569.354	230.459	206.15	417.966
946.608	838.731	762.868	2823.37	867.838	1982.69
145.152	386.22	1581.88	2961.2	255.077	2376.34
338.035	723.886	273.217	1738.21	584.394	1522.8

## Sheet: Figure 2c
Figure 2c: CD8+ cells/mm2
CKneg	CKpos	CKneg	CKpos	total (ER+)	total (TNBC)
79.9977	4.87477	512.822	77.6273	47.8529	194.194
2.11679	0.976883	288.761	49.3698	1.22407	127.72
3.02335	0.0939202	59.4358	22.5384	1.10631	27.312
6.35416	4.51098	142.714	8.88324	4.9851	28.2478
100.858	18.3451	248.389	54.1175	76.0774	83.2578
31.4838	3.76066	1031.41	304.43	19.0441	618.35
11.9427	0.342717	386.871	38.954	5.0736	103.501
356.66	44.3302	92.765	8.31958	128.016	40.0008
13.1094	4.4666	139.423	36.0027	7.62432	93.2242
191.574	29.3773	4.63327	3.03348	73.1407	3.68618
0.752864	0.538912	516.496	47.5472	0.655304	246.391
206.216	71.1617	237.58	12.696	119.986	45.7622

## Sheet: Figure 2d
Figure 2d: CD68+ CD163+ cells/mm2
CKneg	CKpos	CKneg	CKpos	total (ER+)	total (TNBC)
2.78812	0	0.918565	0	1.5951	0.246038
0	0.195377	16.09	3.23565	0.153009	7.44275
0.177844	0	1.9625	0.249964	0.0614619	0.471522
0.635416	1.54034	1.74307	0.663479	1.30757	0.819689
5.6963	2.73225	12.9084	6.00539	4.80612	7.04083
0.874549	0	14.8282	6.76154	0.482129	10.2448
0.746416	0.342717	1.90015	1.90442	0.50736	1.90363
3.34578	0.734755	6.57575	1.4101	1.43436	3.34808
1.33769	1.23216	6.25292	6.27955	1.27072	6.26482
0.350226	0.258831	5.32826	1.1176	0.283491	2.83553
3.16203	0.538912	16.642	5.83401	1.96591	10.4168
0.722297	0.204488	6.17709	5.16031	0.391685	5.30982

## Sheet: Figure 2e
Figure 2e CD68+ CD163- cells/mm2 (Ckneg)
caspase-1 low	caspase-1 high
1.9625	14.8282
12.9084	16.09
0.918565	6.17709
6.25292	5.32826
6.57575	16.642
1.74307
1.90015
Figure 2e CD68+ CD163+ cells/mm2 (Ckneg)
caspase-1 low	caspase-1 high
62.2394	34.3167
92.7059	34.9055
65.8616	16.1555
37.6865	17.6064
130.106	25.2602
36.3865
22.8018

## Sheet: Figure 2g
Figure 2g CD8+ ratio (Ckpos/Ckneg)
71309	1036564	69489	64231	63015	63082	1054120	68316	1095672
0.0534388	0.0622452	0.0920572	0.10069	0.151373	0.170971	0.217874	0.258226	0.29516

[truncated: 68 more sheets: Figure 2h, Figure 3b, Figure 3c, Figure 3d, Figure 3e, Figure 3g, Figure 4a, Figure 4b, Figure 4c, Figure 4d, Figure 4e, Figure 4f, Figure 4g, Figure 4h, Figure 5b, Figure 5c, Figure 5d, Figure 5f, Supplementary Figure 1a, Supplementary Figure 1b …]
